# Supplementary material for: Medication Safety Practice in Selected Saudi Hospitals: Alignment with the World Health Organization Global Medication Safety Challenge—An Exploratory Study
Source: Healthcare (Basel). 2026 Jun 8;14(12):1615. doi: 10.3390/healthcare14121615 (PMC13299394; doi:10.3390/healthcare14121615)
Supplement: Supplementary file 1 [file healthcare-14-01615-s001.zip]

Archive with 1 entries (1 files):
- healthcare-4342201-supplementary.pdf
